# Supplementary material for: A chromosome‐level genome assembly provides insights into ascorbic acid accumulation and fruit softening in guava (Psidium guajava)
Source: Plant Biotechnol J. 2020 Nov 12;19(4):717–30. doi: 10.1111/pbi.13498 (PMC8051600; doi:10.1111/pbi.13498)
Supplement: Supplementary file 2 — Table S1 Summary statistics for the final genome assembly of P. guajava. Table S2 Evaluation of the genome assembly of P. guajava using core Eukaryotic genes mapping approach (CEGMA). Table S3 Evaluation of the genome assembly of P. guajava using Benchmarking Universal Single‐Copy Orthologs (BUSCO). Table S4 Assessment of genome assembly of P. guajava using EST sequences. Table S5 Statistics of the guava RNA‐Seq data from different tissues and developmental stages. Table S6 Summary of transposable elements in P. guajava. Table S7 Summary statistics of predicted protein‐coding genes in P. guajava. Table S8 Summary of protein‐coding gene annotation of P. guajava. Table S9 Non‐coding RNAs predicted in the genome of P. guajava. Table S10 List of plant genome sequences used in the comparative genomic analysis. Table S11 Gene families clustered by OrthoFinder in 11 species. Genes used for OrthoFinder were proteins without splice variants. Table S12 Gene Ontology enrichment analysis of species‐specific single‐copy genes in guava. Table S13 Gene Ontology enrichment analysis of genes in significantly expanded gene families in P. guajava. Table S14 Gene Ontology enrichment analysis of genes in significantly contracted gene families in P. guajava. Table S15 Multi‐tAxon Paleopolyploidy Search (MAPS) results on the portion of the phylogeny surrounding potential WGDs. Percentage of subtrees indicates percentage of duplicates shared by descendant species at each node. Node numbers correspond to species tree in Figure S14. Table S16 Starch and ascorbic acid content at different developmental stages in fruits of guava. Table S17 Number of predicted genes encoding enzymes of ascorbic acid biosynthesis and regeneration in guava, E. grandis, P. granatum and A. thaliana. Table S18 Gene of FPKM ≥ 5 in ascorbic acid biosynthesis and regeneration pathways. Table S19 Genes associated with ascorbic acid biosynthesis and starch degradation located in WGCNA coexpression modules. Table S20 Numb [file PBI-19-717-s002.xlsx]

## Sheet: Table S1
Table S1. Summary statistics for the final genome assembly of P. guajava.
	Contig		Scaffold
	Size (bp)	Number	Size (bp)	Number
N50	15807569	9	40370300	5
N60	13680210	13	37879573	7
N70	12161604	16	37021556	8
N80	8349157	20	35363649	9
N90	5743985	26	33379055	10
Longest	37021556	-	50577630	-
Total size	443752735	-	443755635	-
Total Number (≥2kb)	-	73	-	44

## Sheet: Table S2
Table S2. Evaluation of the genome assembly of P. guajava using core Eukaryotic genes mapping approach (CEGMA).
Category	Prota	Completeness (%)b
Completec	229	92.3387
Complete + Partiald	234	94.3548
aProts: The number of core genes assembled in P. guajava.
bCompleteness: The number of core genes in P. guajava / 248 (the total number of the set of core genes), while the set of 248 core genes were conserved in 6 model eukaryotes.
c'Complete' refers to those predicted proteins has an alignment length that is over 70% of the protein length.
d'Partial' refers to the proteins that exceeds a pre-computed minimum alignment score, but not complete.

## Sheet: Table S3
Table S3. Evaluation of the genome assembly of P. guajava using Benchmarking Universal Single-Copy Orthologs (BUSCO).
BUSCO assessment resultsa	Percentage (%)
Complete BUSCOsb	0.939
Complete and single-copy BUSCOs	0.908
Complete and duplicated BUSCOsc	0.031
Fragmented BUSCOsd	0.019
Missing BUSCOs	0.042
a The number of total BUSCO groups is 1440.
b'Complete BUSCOs': The length of aligned sequences of orthologs from P. guajava is over 95% of BUSCO group's mean length.
c'Complete Duplicated BUSCOs': Multiple copies of complete BUSCOs.
dFragmented BUSCOs: The BUSCOs meet the 'expected-score' cut-off, but not complete.

## Sheet: Table S4
Table S4. Assessment of the genome assembly of P. guajava using EST sequences.
Dataset	Number	Total length (bp)	Sequences covered by assembly (%)	with >90% sequence in one scaffold		with >50% sequence in one scaffold
				Number	Percent (%)	Number	Percent (%)
>200bp	42782	43991065	98.899	40166	93.885	41798	97.7
>500bp	22541	37202677	99.472	21260	94.317	22174	98.372
>1000bp	12620	30371158	99.794	12020	95.246	12510	99.128
>2000bp	6696	21878803	99.97	6406	95.669	6661	99.477
>5000bp	554	3475077	100	493	88.989	548	98.917

## Sheet: Table S5
Table S5. Statistics of the guava RNA-Seq data from different tissues and developmental stages.
Tissues	Num of reads	Num of mapped reads	Mapping ratio（%）
Stem	56241200	51920634	92.32
Flower	52252194	48403562	92.63
Leaf	54700384	50081056	91.56
Young-fruit pulp	51196550	47990023	93.74
Young-fruit seed	50654138	47289306	93.36
Expanding-fruit pulp	44042196	41420345	94.05
Expanding-fruit seed	47148912	44245415	93.84
Mature-fruit peel	56349990	52688594	93.5
Mature-fruit pulp	51858126	48759936	94.03
Mature-fruit seed	50760696	47627936	93.83

## Sheet: Table S6
Table S6. Summary of transposable elements in P. guajava.
Type	DNA level (RepeatMasker)		Protein level (RepeatProteinMask)		Combined
	Size (bp)	Percentage (%)	Size (bp)	Percentage (%)	Size (bp)	Percentage (%)
DNA Transposons	13389974	3.01744	3317977	0.747709	15774143	3.55471
LINES	15223848	3.43071	4300038	0.969017	18084844	4.07543
SINES	31787	0.007163	0	0	31787	0.007163
LTR	161405159	36.3728	37094484	8.35927	169651693	38.2311
Satellites	1164598	0.262443	0	0	1164598	0.262443
Simple_repeats	770315	0.173591	0	0	770315	0.173591
Unknown	8118814	1.82958	0	0	8118814	1.82958
Total	193244678	43.5478	44646490	10.0611	205553181	46.3216

## Sheet: Table S7
Table S7. Summary statistics of predicted protein-coding genes in P. guajava.
Approach	Software/species	No.	Average gene length (bp)	Average CDS length per gene(bp)	Average exons per gene	Average exon length (bp)	Average intron length (bp)
De novo identification	Augustus	29543	2780.4	1091.9	4.3	253.9	506.3
	GlimmerHMM	67120	5454.8	597.3	2.6	229.7	2981.1
	SNAP	38929	3589.1	704.6	3.3	213.5	1233.9
	Genscan	38988	7860.5	1221.6	6.3	193.9	1247
	Geneid	65641	2956.9	677.9	3.4	199.4	962
Homology-based prediction (tBlasntN + Genewise)	Arabidopsis thaliana	31850	2229.1	927.64	3.3	280.84	565.08
	Citrus sinensis	23560	3044.07	1192.18	4.11	290.26	595.99
	Eucalyptus grandis	24512	3316.7	1343.39	4.41	304.88	579.31
	Punica granatum	30360	2748.08	1186.76	3.54	335.52	615.4
	Theobroma cacao	26423	2861	1207.35	3.85	313.23	579.31
RNA-Seq-based prediction	Trinity + PASA	28146	3898.47	1173.32	5.14	228.25	658.16
	Tophat2 + Cufflinks	57942	6638.87	2588.76	6.64	389.75	717.84
EVM		28312	3982.33	1169.95	5.21	224.52	667.9
Final set		25601	4083.32	1238.19	5.39	229.84	648.52

## Sheet: Table S8
Table S8. Summary of protein-coding gene annotation of P. guajava.
Database	Number	Percentage (%)
Swissprot	19206	75.0205
NR	23536	91.9
GO	23301	91
KEGG	18184	71
Pfam	18869	73.7
InterPro	25297	98.8125
Total	25428	99.3242

## Sheet: Table S9
Table S9. Non-coding RNAs predicted in the genome of guava.
RNA classification	Number	Average length (bp)
miRNA	330	135.9
tRNA	405	74.8
rRNA/18S	100	491.9
rRNA/28S	73	134.8
rRNA/5.8S	23	138
rRNA/5S	648	120.5

## Sheet: Table S10
Table S10. List of plant genome sequences used in the comparative genomic analysis.
Species	Genome annotation version	Link	Reference
Arabidopsis thaliana	TAIR10	ftp://ftp.arabidopsis.org/home/tair/Sequences/blast_datasets/TAIR10_blastsets/	Arabidopsis Genome Initiative. 2000. Analysis of the genome sequence of the flowering plant Arabidopsis thaliana. Nature 408: 796-815.
Carica papaya	ASGPBv0.4	https://genome.jgi.doe.gov/portal/pages/dynamicOrganismDownload.jsf?organism=Cpapaya	Ming, R., et al. 2008. The draft genome of the transgenic tropical fruit tree papaya (Carica papaya Linnaeus). Nature 452: 991-996.
Eucalyptus grandis	v2.0	https://genome.jgi.doe.gov/portal/pages/dynamicOrganismDownload.jsf?organism=Egrandis	Myburg A., et al. 2014. The genome of Eucalyptus grandis. Nature.510: 356-362.
Leptospermum scoparium	v2.0	https://www.genomics-aotearoa.org.nz/	Thrimawithana A, et al. 2019 A whole genome assembly of Leptospermum scoparium (Myrtaceae) for manuka research. New Zealand Journal of Crop and Horticultural Science. 47: 233-260.
Malus domestica	HFTH1	https://github.com/moold/Genome-data-of-Hanfu-apple	Zhang, L., et al. 2019. A high-quality apple genome assembly reveals the association of a retrotransposon and red fruit colour. Nature communication. 10: 1494.
Oryza sativa	version 7.0	ftp://ftp.plantbiology.msu.edu/pub/data/Eukaryotic_Projects/o_sativa/annotation_dbs/pseudomolecules/version_7.0/	International Rice Genome Sequencing Project. 2005. The map-based sequence of the rice genome. Nature 436: 793-800.
Prunus persica	v2.1	https://www.rosaceae.org/species/prunus_persica/genome_v2.0.a1	Verde, I., et al. 2013. The high-quality draft genome of peach (Prunus persica) identifies unique patterns of genetic diversity, domestication and genome evolution. Nature Genetics 45: 487-494.
Punica granatum	v1.0	https://www.ncbi.nlm.nih.gov/nuccore/MTKT00000000.1/	Qin G., et al. 2017. The pomegranate (Punica granatum L.) genome and the genomics of punicalagin biosynthesis. The Plant Journal. 1108-1128.
Solanum lycopersicum	iTAG4.0	ftp://ftp.solgenomics.net/tomato_genome/annotation/ITAG4.0_release/	Tomato Genome Consortium. 2012. The tomato genome sequence provides insights into fleshy fruit evolution. Nature. 485: 635.
Vitis vinifera	v2.1	https://genome.jgi.doe.gov/portal/pages/dynamicOrganismDownload.jsf?organism=Vvinifera	Jaillon, O., et al. 2007. The grapevine genome sequence suggests ancestral hexaploidization in major angiosperm phyla. Nature 449: 463-467.

[truncated: 13 more sheets: Table S11, Table S12, Table S13, Table S14, Table S15, Table S16, Table S17, Table S18, Table S19, Table S20, Table S21, Table S22, Table S23]
